# Supplementary material for: Toward schistosomiasis control: Assessment of infection-associated voiding symptoms, quality of life and the impact of exercise coupled with water intake on egg recovery in an endemic community in Ghana
Source: PLOS Glob Public Health. 2023 Nov 20;3(11):e0002514. doi: 10.1371/journal.pgph.0002514 (PMC10659178; doi:10.1371/journal.pgph.0002514)
Supplement: S1 Data — (XLSX) [file pgph.0002514.s002.xlsx]

## Sheet: DATA
Age	Gender	Day1_pos	Day2_pos	Day1_class	Day2_class	Q1	Q2	Q3	Q4	Q5	Q6	Q7	Total	Class	QOL
54	Female	Negative	Negative	No infection	No infection	2	0	0	1	0	1	1	5	Mild	Pleased
31	Female	Negative	Positive	No infection	Mild	2	2	1	2	1	1	1	10	Moderate	Mostly satisfied
13	Female	Positive	Negative	Mild	No infection	1	0	1	1	1	1	1	6	Mild	Pleased
9	Female	Positive	Positive	Mild	Severe	5	4	2	2	4	5	3	25	Severe	Unhappy
12	Female	Negative	Positive	No infection	Mild	1	1	0	0	2	1	2	7	Mild	Mixed
9	Female	Negative	Negative	No infection	No infection	1	0	0	0	0	0	1	2	Mild	Mostly satisfied
10	Female	Negative	Negative	No infection	No infection	0	1	1	0	0	1	2	5	Mild	Mixed
9	Male	Positive	Positive	Mild	Mild	3	3	2	5	2	5	4	24	Severe	Unhappy
14	Female	Positive	Positive	Mild	Severe	4	2	5	5	3	5	3	27	Severe	Unhappy
56	Female	Positive	Positive	Mild	Mild	2	3	4	3	2	5	2	21	Severe	Mixed
8	Female	Negative	Negative	No infection	No infection	1	0	0	0	0	0	2	3	Mild	Delighted
7	Female	Negative	Negative	No infection	No infection	0	1	0	1	1	0	1	4	Mild	Pleased
8	Female	Positive	Negative	Mild	No infection	1	0	0	1	0	1	2	5	Mild	Pleased
7	Female	Negative	Negative	No infection	No infection	0	0	1	0	0	1	1	3	Mild	Mostly satisfied
9	Female	Positive	Positive	Mild	Severe	4	3	2	4	2	3	4	22	Severe	Unhappy
7	Female	Positive	Positive	Mild	Severe	5	2	3	3	2	5	3	23	Severe	Unhappy
7	Female	Positive	Positive	Moderate	Severe	4	4	2	2	3	5	3	23	Severe	Mixed
14	Female	Negative	Positive	No infection	Mild	0	1	0	0	0	2	2	5	Mild	Mixed
12	Female	Negative	Negative	No infection	No infection	1	1	1	0	1	0	2	6	Mild	Pleased
14	Female	Negative	Negative	No infection	No infection	0	1	0	1	0	1	1	4	Mild	Pleased
14	Female	Positive	Positive	Moderate	Severe	5	4	3	4	3	4	4	27	Severe	Unhappy
6	Female	Negative	Negative	No infection	No infection	0	0	1	0	0	0	1	2	Mild	Delighted
11	Female	Negative	Negative	No infection	No infection	0	0	0	0	0	0	2	2	Mild	Pleased
6	Female	Negative	Negative	No infection	No infection	1	0	1	1	1	0	1	5	Mild	Mostly satisfied
14	Female	Negative	Negative	No infection	No infection	0	1	0	1	0	0	2	4	Mild	Pleased
30	Male	Negative	Negative	No infection	No infection	1	0	0	0	0	0	2	3	Mild	Delighted
50	Female	Negative	Negative	No infection	No infection	0	1	0	0	0	0	2	3	Mild	Pleased
8	Female	Positive	Positive	Mild	Mild	1	2	2	1	1	2	1	10	Moderate	Mixed
28	Female	Negative	Negative	No infection	No infection	1	0	0	1	1	0	2	5	Mild	Pleased
14	Female	Positive	Positive	Mild	Severe	5	3	2	5	2	5	4	26	Severe	Mostly not satisfied
14	Female	Positive	Positive	Mild	Severe	4	3	2	4	2	4	3	22	Severe	Unhappy
8	Female	Positive	Positive	Mild	Mild	5	4	2	4	1	1	4	21	Severe	Mostly not satisfied
14	Female	Negative	Negative	No infection	No infection	1	0	1	0	0	0	2	4	Mild	Pleased
14	Female	Negative	Negative	No infection	No infection	0	0	0	1	1	0	2	4	Mild	Delighted
11	Female	Negative	Negative	No infection	No infection	0	0	1	1	0	0	1	3	Mild	Pleased
12	Female	Positive	Positive	Moderate	Severe	3	1	4	2	2	2	3	17	Moderate	Pleased
12	Female	Positive	Positive	Mild	Mild	5	3	5	2	3	3	2	23	Severe	Mixed
10	Female	Positive	Negative	Mild	No infection	1	0	2	1	0	0	2	6	Mild	Pleased
12	Female	Positive	Positive	Moderate	Severe	3	4	2	4	2	2	1	18	Moderate	Unhappy
12	Female	Negative	Negative	No infection	No infection	0	0	0	1	0	0	2	3	Mild	Delighted
6	Female	Negative	Negative	No infection	No infection	0	1	1	0	1	0	2	5	Mild	Pleased
7	Male	Negative	Negative	No infection	No infection	0	1	1	0	1	1	1	5	Mild	Mostly satisfied
5	Male	Positive	Positive	Mild	Severe	4	5	2	4	2	5	3	25	Severe	Unhappy
9	Male	Positive	Positive	Moderate	Severe	5	4	3	3	3	5	5	28	Severe	Unhappy
8	Male	Positive	Positive	Mild	Severe	4	5	3	4	4	5	3	28	Severe	Mostly not satisfied
6	Male	Positive	Positive	Mild	Severe	4	5	3	3	2	3	4	24	Severe	Unhappy
6	Male	Negative	Negative	No infection	No infection	1	1	1	0	1	1	1	6	Mild	Pleased
5	Male	Negative	Negative	No infection	No infection	0	1	0	1	1	0	2	5	Mild	Mostly satisfied
7	Male	Negative	Negative	No infection	No infection	1	1	0	1	0	1	2	6	Mild	Delighted
7	Male	Positive	Positive	Mild	Mild	1	0	2	0	2	1	2	8	Moderate	Pleased
19	Female	Positive	Positive	Mild	Mild	1	0	3	2	2	1	3	12	Moderate	Mixed
6	Male	Negative	Negative	No infection	No infection	0	0	1	1	1	0	2	5	Mild	Mostly satisfied
7	Male	Positive	Positive	Mild	Mild	1	3	2	2	1	0	2	11	Moderate	Mixed
6	Male	Positive	Positive	Mild	Severe	3	4	3	3	1	0	3	17	Moderate	Unhappy
9	Male	Negative	Negative	No infection	No infection	0	0	0	1	0	0	2	3	Mild	Pleased
6	Male	Positive	Positive	Mild	Moderate	1	2	4	2	2	1	3	15	Moderate	Mostly not satisfied
9	Male	Positive	Positive	Moderate	Severe	5	4	5	3	3	2	2	24	Severe	Unhappy
11	Male	Positive	Positive	Mild	Mild	5	5	2	2	1	0	2	17	Moderate	Unhappy
10	Male	Positive	Positive	Moderate	Severe	4	5	2	2	2	5	4	24	Severe	Unhappy
10	Male	Negative	Negative	No infection	No infection	1	0	1	1	1	0	2	6	Mild	Delighted
5	Male	Negative	Negative	No infection	No infection	0	1	1	0	1	1	2	6	Mild	Pleased
6	Female	Negative	Negative	No infection	No infection	0	0	1	1	0	0	2	4	Mild	Pleased
5	Female	Negative	Negative	No infection	No infection	0	1	0	1	1	1	2	6	Mild	Delighted
5	Male	Positive	Positive	Mild	Severe	3	2	3	3	2	0	3	16	Moderate	Mostly not satisfied
9	Male	Negative	Negative	No infection	No infection	1	2	1	0	1	1	2	8	Moderate	Delighted
6	Female	Positive	Positive	Mild	Mild	1	3	0	1	1	0	2	8	Moderate	Pleased
7	Female	Negative	Negative	No infection	No infection	0	1	0	1	0	1	2	5	Mild	Mostly not satisfied
6	Female	Negative	Negative	No infection	No infection	1	0	0	0	1	0	2	4	Mild	Delighted
6	Female	Negative	Positive	No infection	Mild	1	1	1	0	1	1	2	7	Mild	Pleased
6	Male	Positive	Positive	Mild	Mild	2	1	1	2	0	0	1	7	Mild	Mostly satisfied
6	Female	Negative	Negative	No infection	No infection	0	1	1	0	1	1	2	6	Mild	Pleased
6	Male	Positive	Positive	Mild	Severe	2	3	2	3	2	2	3	17	Moderate	Unhappy
8	Female	Positive	Positive	Mild	Severe	3	4	2	2	3	4	4	22	Severe	Unhappy
8	Male	Positive	Positive	Mild	Mild	2	2	2	2	2	2	3	15	Moderate	Mixed
5	Male	Negative	Negative	No infection	No infection	2	1	1	1	0	2	2	9	Moderate	Pleased
8	Male	Negative	Negative	No infection	No infection	2	1	1	0	1	2	2	9	Moderate	Pleased
8	Male	Positive	Positive	Mild	Mild	4	2	2	1	2	2	2	15	Moderate	Mixed
5	Female	Positive	Positive	Moderate	Severe	5	3	3	2	3	4	3	23	Severe	Unhappy
5	Female	Positive	Positive	Mild	Severe	4	2	4	3	2	4	3	22	Severe	Unhappy
8	Male	Positive	Positive	Moderate	Severe	5	4	3	3	3	5	4	27	Severe	Unhappy
8	Female	Positive	Positive	Moderate	Severe	4	3	2	3	2	5	5	24	Severe	Unhappy
10	Male	Negative	Negative	No infection	No infection	1	1	0	1	1	2	2	8	Moderate	Pleased
6	Male	Positive	Positive	Mild	Mild	2	1	2	1	0	1	2	9	Moderate	Pleased
7	Female	Negative	Negative	No infection	No infection	1	0	1	1	0	0	2	5	Mild	Delighted
5	Female	Positive	Positive	Mild	Severe	4	3	2	3	3	5	3	23	Severe	Unhappy
13	Male	Negative	Negative	No infection	No infection	2	0	1	1	1	1	2	8	Moderate	Pleased
8	Male	Negative	Negative	No infection	No infection	2	0	0	1	2	2	2	9	Moderate	Pleased
18	Male	Positive	Positive	Mild	Severe	4	3	4	2	4	5	4	26	Severe	Unhappy
12	Male	Positive	Positive	Mild	Severe	5	3	2	3	3	5	4	25	Severe	Unhappy
14	Male	Negative	Negative	No infection	No infection	2	0	2	2	1	2	2	11	Moderate	Delighted
9	Male	Negative	Positive	No infection	Mild	1	0	2	2	1	0	2	8	Moderate	Pleased
14	Male	Positive	Positive	Mild	Severe	3	3	3	4	3	4	3	23	Severe	Unhappy
14	Male	Positive	Positive	Mild	Severe	5	2	3	2	5	5	3	25	Severe	Unhappy
9	Male	Positive	Positive	Mild	Severe	3	3	2	2	4	5	2	21	Severe	Unhappy
17	Male	Negative	Negative	No infection	No infection	1	1	2	1	0	1	2	8	Moderate	Pleased
18	Male	Positive	Positive	Moderate	Severe	5	3	1	4	3	4	4	24	Severe	Unhappy
11	Male	Positive	Positive	Mild	Severe	4	2	3	2	3	4	2	20	Severe	Unhappy
19	Male	Negative	Negative	No infection	No infection	0	1	1	0	2	2	2	8	Moderate	Pleased
60	Female	Negative	Negative	No infection	No infection	0	2	0	0	1	1	2	6	Mild	Pleased
10	Male	Negative	Negative	No infection	No infection	1	1	0	1	0	2	2	7	Mild	Mostly satisfied
64	Female	Positive	Positive	Mild	Mild	3	2	2	2	2	1	5	17	Moderate	Unhappy
5	Female	Negative	Negative	No infection	No infection	1	1	0	1	0	0	2	5	Mild	Pleased
5	Male	Negative	Negative	No infection	No infection	0	2	1	0	1	0	2	6	Mild	Mostly satisfied
10	Female	Positive	Positive	Moderate	Severe	4	2	3	3	2	5	4	23	Severe	Unhappy
14	Female	Positive	Positive	Mild	Severe	5	3	2	2	1	4	3	20	Severe	Unhappy
17	Male	Positive	Positive	Mild	Severe	5	2	3	2	3	4	4	23	Severe	Unhappy
15	Female	Positive	Positive	Mild	Severe	5	3	3	1	2	5	3	22	Severe	Unhappy
49	Male	Negative	Negative	No infection	No infection	1	1	0	0	0	0	2	4	Mild	Pleased
12	Female	Negative	Positive	No infection	Mild	1	1	1	0	0	1	2	6	Mild	Pleased
10	Female	Negative	Negative	No infection	No infection	0	0	0	0	1	0	2	3	Mild	Pleased
10	Female	Positive	Positive	Mild	Mild	2	2	2	1	2	2	2	13	Moderate	Mixed
8	Female	Positive	Positive	Mild	Severe	5	3	2	3	3	2	2	20	Severe	Mostly not satisfied
10	Female	Positive	Positive	Moderate	Severe	4	2	2	4	3	4	5	24	Severe	Unhappy
10	Female	Positive	Positive	Mild	Severe	3	2	3	2	2	3	3	18	Moderate	Unhappy
13	Female	Positive	Positive	Mild	Severe	2	5	3	2	3	4	4	23	Severe	Unhappy
13	Female	Negative	Negative	No infection	No infection	0	1	0	1	0	1	0	3	Mild	Pleased
12	Female	Positive	Positive	Moderate	Severe	5	3	2	3	2	5	2	22	Severe	Mixed
43	Female	Negative	Negative	No infection	No infection	1	1	0	1	0	0	1	4	Mild	Pleased
10	Female	Positive	Positive	Moderate	Severe	5	4	2	4	3	5	4	27	Severe	Unhappy
10	Female	Positive	Positive	Mild	Mild	2	2	1	2	1	2	2	12	Moderate	Mixed
11	Male	Negative	Negative	No infection	No infection	0	1	0	1	0	0	0	2	Mild	Pleased
11	Male	Positive	Positive	Moderate	Severe	4	2	3	4	3	4	3	23	Severe	Mixed
10	Male	Positive	Positive	Mild	Mild	3	1	2	1	2	1	2	12	Moderate	Mixed
15	Male	Positive	Positive	Mild	Mild	2	0	1	2	1	2	2	10	Moderate	Mixed
17	Male	Negative	Negative	No infection	No infection	1	0	0	0	0	0	2	3	Mild	Pleased
16	Male	Negative	Negative	No infection	No infection	1	0	1	0	0	1	2	5	Mild	Pleased
11	Male	Positive	Positive	Mild	Severe	4	3	2	2	3	4	3	21	Severe	Unhappy
13	Male	Negative	Negative	No infection	No infection	0	0	1	0	1	0	2	4	Mild	Pleased
13	Male	Positive	Positive	Mild	Severe	5	4	3	4	2	3	4	25	Severe	Unhappy
10	Male	Negative	Negative	No infection	No infection	1	0	1	1	0	1	2	6	Mild	Pleased
11	Male	Negative	Negative	No infection	No infection	1	1	0	0	0	2	2	6	Mild	Delighted
13	Male	Negative	Positive	No infection	Mild	0	1	1	1	1	1	2	7	Mild	Pleased
13	Male	Positive	Positive	Mild	Mild	2	2	0	2	0	2	3	11	Moderate	Mixed
10	Male	Negative	Negative	No infection	No infection	0	1	1	1	1	0	2	6	Mild	Pleased
12	Male	Negative	Negative	No infection	No infection	0	1	1	0	0	1	2	5	Mild	Pleased
10	Male	Positive	Positive	Mild	Severe	2	4	2	2	4	3	5	22	Severe	Unhappy
10	Male	Positive	Positive	Mild	Severe	3	5	3	2	3	5	4	25	Severe	Unhappy
9	Male	Negative	Negative	No infection	No infection	0	1	0	1	0	1	2	5	Mild	Pleased
5	Male	Positive	Positive	Mild	Severe	2	2	3	3	2	3	2	17	Moderate	Unhappy
9	Male	Negative	Negative	No infection	No infection	0	1	1	0	1	1	1	5	Mild	Pleased
10	Female	Positive	Positive	Mild	Severe	5	3	2	2	2	5	2	21	Severe	Unhappy
11	Female	Negative	Negative	No infection	No infection	0	2	1	1	1	1	2	8	Moderate	Mostly satisfied
11	Female	Positive	Positive	Mild	Moderate	3	4	5	5	3	3	4	27	Severe	Unhappy
13	Female	Positive	Positive	Mild	Severe	5	4	4	5	4	5	4	31	Severe	Unhappy
13	Female	Positive	Positive	Mild	Severe	5	4	5	5	3	5	4	31	Severe	Unhappy
14	Male	Positive	Positive	Moderate	Severe	5	4	4	5	4	5	4	31	Severe	Unhappy
14	Female	Positive	Positive	Moderate	Severe	5	4	5	5	5	4	3	31	Severe	Unhappy
9	Male	Negative	Negative	No infection	No infection	0	1	1	0	1	1	2	6	Mild	Mostly satisfied
33	Female	Negative	Negative	No infection	No infection	1	0	1	1	0	1	2	6	Mild	Pleased
14	Male	Positive	Positive	Mild	Mild	1	0	1	0	0	2	1	5	Mild	Delighted
12	Male	Positive	Positive	Mild	Severe	3	2	5	5	3	5	4	27	Severe	Unhappy
7	Female	Positive	Positive	Mild	Severe	4	2	4	5	4	5	4	28	Severe	Unhappy
6	Female	Positive	Positive	Mild	Severe	4	2	3	5	3	3	3	23	Severe	Unhappy
9	Female	Negative	Negative	No infection	No infection	1	2	1	2	2	1	2	11	Moderate	Delighted
26	Male	Negative	Negative	No infection	No infection	0	1	0	1	1	0	2	5	Mild	Pleased
57	Male	Positive	Positive	Mild	Mild	1	2	1	1	1	2	2	10	Moderate	Mixed
20	Female	Negative	Negative	No infection	No infection	1	0	1	0	1	0	2	5	Mild	Pleased
27	Male	Positive	Positive	Mild	Mild	2	2	2	2	1	2	2	13	Moderate	Mostly satisfied
28	Male	Positive	Positive	Mild	Mild	1	1	0	1	1	1	3	8	Moderate	Mixed
40	Female	Negative	Negative	No infection	No infection	1	1	0	1	0	1	2	6	Mild	Pleased
9	Male	Positive	Positive	Mild	Severe	3	2	4	4	2	3	4	22	Severe	Unhappy
28	Female	Negative	Negative	No infection	No infection	1	0	0	0	0	0	2	3	Mild	Pleased
28	Female	Negative	Negative	No infection	No infection	2	1	0	0	0	2	2	7	Mild	Pleased
30	Female	Negative	Negative	No infection	No infection	1	1	0	0	0	0	2	4	Mild	Delighted
6	Female	Positive	Positive	Mild	Mild	2	0	1	1	1	2	2	9	Moderate	Pleased
25	Female	Negative	Negative	No infection	No infection	1	1	0	0	0	1	2	5	Mild	Delighted
65	Female	Negative	Negative	No infection	No infection	2	1	0	0	0	0	2	5	Mild	Pleased
50	Male	Positive	Positive	Mild	Mild	1	1	2	1	1	2	2	10	Moderate	Pleased
60	Male	Positive	Positive	Mild	Mild	2	2	2	1	2	2	3	14	Moderate	Mixed
28	Male	Positive	Positive	Mild	Mild	1	0	1	2	1	0	0	5	Mild	Pleased
24	Female	Negative	Negative	No infection	No infection	1	0	0	2	1	0	1	5	Mild	Pleased
41	Female	Negative	Negative	No infection	No infection	1	0	2	2	1	1	2	9	Moderate	Mostly not satisfied
48	Female	Positive	Positive	Mild	Severe	3	1	4	2	1	5	5	21	Severe	Mostly not satisfied
45	Female	Negative	Negative	No infection	No infection	1	0	2	2	0	1	2	8	Moderate	Pleased
50	Female	Negative	Negative	No infection	No infection	1	1	1	2	1	1	2	9	Moderate	Pleased
31	Female	Positive	Positive	Mild	Mild	1	2	2	2	2	2	2	13	Moderate	Pleased
33	Female	Positive	Positive	Moderate	Severe	4	4	4	5	5	4	3	29	Severe	Unhappy
7	Female	Negative	Negative	No infection	No infection	1	0	1	1	1	1	2	7	Mild	Delighted
50	Male	Negative	Negative	No infection	No infection	1	0	0	0	1	1	2	5	Mild	Pleased
40	Female	Positive	Positive	Mild	Mild	2	1	2	1	2	2	1	11	Moderate	Mixed
48	Female	Negative	Negative	No infection	No infection	0	0	0	2	1	1	2	6	Mild	Pleased
70	Female	Positive	Positive	Mild	Mild	1	0	0	1	1	0	1	4	Mild	Pleased
24	Male	Negative	Negative	No infection	No infection	0	1	1	1	1	1	2	7	Mild	Delighted
75	Female	Negative	Negative	No infection	No infection	1	0	1	0	1	1	2	6	Mild	Pleased
40	Female	Positive	Positive	Mild	Severe	1	2	4	3	4	2	4	20	Severe	Mostly not satisfied
27	Female	Negative	Negative	No infection	No infection	0	0	0	2	2	2	2	8	Moderate	Pleased
40	Female	Positive	Positive	Mild	Mild	2	1	2	2	1	2	2	12	Moderate	Mixed
5	Male	Negative	Negative	No infection	No infection	0	0	2	2	1	1	3	9	Moderate	Pleased
19	Female	Positive	Positive	Mild	Severe	3	3	5	3	3	5	2	24	Severe	Unhappy
55	Male	Negative	Negative	No infection	No infection	0	0	1	1	1	0	2	5	Mild	Pleased
68	Female	Negative	Negative	No infection	No infection	0	0	0	1	0	1	2	4	Mild	Pleased
12	Male	Positive	Positive	Moderate	Severe	2	3	2	3	3	2	3	18	Moderate	Unhappy
32	Female	Negative	Negative	No infection	No infection	0	2	1	1	0	0	2	6	Mild	Pleased
78	Female	Negative	Negative	No infection	No infection	0	1	0	1	1	0	2	5	Mild	Pleased
14	Female	Positive	Positive	Mild	Severe	5	3	5	5	3	5	5	31	Severe	Unhappy
14	Female	Positive	Positive	Moderate	Severe	5	2	5	5	4	3	4	28	Severe	Unhappy
8	Female	Positive	Positive	Mild	Moderate	3	2	3	4	2	5	5	24	Severe	Unhappy
53	Male	Negative	Negative	No infection	No infection	0	0	0	1	1	0	2	4	Mild	Pleased
13	Female	Positive	Positive	Mild	Moderate	3	3	2	5	2	4	3	22	Severe	Unhappy
6	Female	Positive	Positive	Mild	Severe	5	3	5	5	3	5	2	28	Severe	Unhappy
6	Female	Positive	Positive	Mild	Severe	5	4	5	5	4	5	3	31	Severe	Unhappy
13	Female	Positive	Positive	Moderate	Severe	5	3	5	5	4	5	4	31	Severe	Unhappy
7	Male	Positive	Positive	Mild	Severe	5	3	5	5	5	5	4	32	Severe	Unhappy
7	Female	Positive	Positive	Mild	Mild	2	1	1	1	0	1	2	8	Moderate	Mostly satisfied
7	Female	Positive	Positive	Mild	Mild	2	2	1	2	0	1	2	10	Moderate	Mostly satisfied
7	Female	Negative	Negative	No infection	No infection	0	0	1	1	0	0	2	4	Mild	Pleased
31	Male	Positive	Positive	Mild	Severe	5	3	3	3	3	3	4	24	Severe	Unhappy
7	Female	Negative	Negative	No infection	No infection	0	1	0	1	0	1	2	5	Mild	Pleased
5	Female	Positive	Positive	Mild	Severe	4	3	2	5	3	5	3	25	Severe	Unhappy
5	Female	Positive	Positive	Mild	Severe	4	3	4	5	3	4	5	28	Severe	Unhappy
5	Female	Negative	Negative	No infection	No infection	0	1	1	1	1	0	2	6	Mild	Mostly satisfied
6	Female	Positive	Positive	Mild	Severe	5	1	5	5	3	5	3	27	Severe	Unhappy
5	Female	Negative	Negative	No infection	No infection	1	0	1	0	1	0	2	5	Mild	Pleased
5	Female	Positive	Positive	Mild	Moderate	2	2	3	2	0	2	2	13	Moderate	Pleased
15	Male	Positive	Positive	Mild	Severe	3	2	5	3	2	3	3	21	Severe	Unhappy
13	Male	Negative	Negative	No infection	No infection	2	0	1	1	0	0	2	6	Mild	Pleased
17	Male	Negative	Negative	No infection	No infection	2	0	1	0	1	1	2	7	Mild	Pleased
14	Male	Positive	Positive	Mild	Severe	3	2	2	5	3	5	5	25	Severe	Unhappy
21	Male	Negative	Negative	No infection	No infection	1	0	1	0	1	0	2	5	Mild	Pleased
17	Male	Positive	Positive	Mild	Moderate	2	2	2	2	0	2	3	13	Moderate	Mixed
14	Male	Positive	Positive	Mild	Severe	5	3	3	5	2	5	3	26	Severe	Unhappy
16	Female	Negative	Negative	No infection	No infection	1	1	1	0	1	1	2	7	Mild	Pleased
16	Female	Negative	Negative	No infection	No infection	1	1	1	0	1	1	2	7	Mild	Pleased
15	Female	Positive	Positive	Mild	Mild	1	1	1	0	1	1	2	7	Mild	Pleased
15	Female	Positive	Positive	Mild	Severe	2	2	3	2	2	5	3	19	Moderate	Unhappy
14	Male	Negative	Negative	No infection	No infection	1	0	1	0	1	1	2	6	Mild	Pleased
15	Female	Positive	Positive	Mild	Severe	3	2	5	5	3	3	3	24	Severe	Mixed
15	Female	Positive	Positive	Mild	Severe	2	3	5	5	3	5	3	26	Severe	Unhappy
14	Male	Negative	Negative	No infection	No infection	1	0	1	0	1	0	2	5	Mild	Pleased
16	Female	Negative	Positive	No infection	Mild	0	1	1	1	1	1	2	7	Mild	Pleased
11	Female	Negative	Negative	No infection	No infection	0	0	1	0	0	0	2	3	Mild	Pleased
13	Female	Negative	Negative	No infection	No infection	1	1	0	0	1	1	2	6	Mild	Delighted
14	Female	Negative	Negative	No infection	No infection	1	1	1	0	1	0	2	6	Mild	Pleased
13	Female	Negative	Negative	No infection	No infection	0	0	0	1	1	1	2	5	Mild	Pleased
18	Female	Positive	Positive	Mild	Severe	3	3	5	5	4	5	4	29	Severe	Unhappy
21	Male	Positive	Positive	Moderate	Severe	5	5	5	5	5	5	3	33	Severe	Unhappy
27	Male	Positive	Positive	Mild	Severe	3	3	2	5	3	3	5	24	Severe	Unhappy
13	Male	Positive	Positive	Mild	Severe	5	5	3	5	3	4	3	28	Severe	Unhappy
20	Female	Positive	Positive	Mild	Mild	2	1	2	2	2	2	2	13	Moderate	Mostly satisfied
25	Male	Positive	Positive	Mild	Severe	5	3	3	3	3	2	4	23	Severe	Unhappy
20	Male	Positive	Positive	Mild	Moderate	3	2	2	2	2	2	2	15	Moderate	Mostly satisfied
14	Male	Negative	Negative	No infection	No infection	1	1	0	1	0	0	2	5	Mild	Pleased
14	Female	Negative	Negative	No infection	No infection	1	0	1	0	1	1	2	6	Mild	Pleased
14	Male	Positive	Positive	Mild	Severe	3	3	5	5	3	5	3	27	Severe	Unhappy
19	Female	Negative	Negative	No infection	No infection	1	0	0	1	1	1	2	6	Mild	Pleased
17	Female	Negative	Negative	No infection	No infection	1	0	0	1	1	0	2	5	Mild	Pleased
17	Female	Negative	Negative	No infection	No infection	0	0	1	0	0	1	2	4	Mild	Mostly satisfied
13	Female	Positive	Positive	Mild	Mild	1	1	1	2	2	1	2	10	Moderate	Pleased
14	Female	Negative	Positive	No infection	Mild	1	0	0	0	1	0	2	4	Mild	Pleased
15	Female	Negative	Negative	No infection	No infection	1	1	1	2	1	1	2	9	Moderate	Mostly satisfied
16	Female	Negative	Negative	No infection	No infection	0	0	1	0	0	0	1	2	Mild	Delighted
12	Female	Positive	Positive	Mild	Mild	2	0	2	2	2	2	1	11	Moderate	Pleased
22	Male	Negative	Negative	No infection	No infection	1	1	1	0	1	0	2	6	Mild	Mostly satisfied
18	Male	Negative	Negative	No infection	No infection	1	0	1	0	0	0	2	4	Mild	Pleased
17	Male	Negative	Negative	No infection	No infection	0	0	1	0	1	0	2	4	Mild	Pleased
15	Male	Positive	Positive	Mild	Severe	3	3	3	0	3	4	5	21	Severe	Unhappy
17	Male	Negative	Negative	No infection	No infection	1	0	1	1	1	0	1	5	Mild	Delighted
18	Male	Positive	Positive	Mild	Severe	4	2	3	4	2	3	5	23	Severe	Unhappy
13	Female	Negative	Negative	No infection	No infection	1	0	1	1	1	0	2	6	Mild	Mostly satisfied
12	Male	Negative	Positive	No infection	Mild	2	1	1	0	1	0	2	7	Mild	Pleased
9	Female	Negative	Negative	No infection	No infection	1	0	1	1	1	1	2	7	Mild	Delighted
8	Male	Negative	Positive	No infection	Mild	1	1	1	0	0	1	2	6	Mild	Pleased
12	Female	Positive	Positive	Mild	Mild	1	1	0	1	0	1	2	6	Mild	Pleased
12	Male	Negative	Negative	No infection	No infection	0	0	1	0	1	0	2	4	Mild	Pleased
11	Male	Negative	Positive	No infection	Mild	0	1	1	1	0	1	2	6	Mild	Pleased
13	Male	Negative	Positive	No infection	Mild	1	1	0	0	1	0	2	5	Mild	Pleased
12	Female	Positive	Positive	Mild	Severe	5	4	3	3	3	2	4	24	Severe	Unhappy
8	Female	Negative	Negative	No infection	No infection	1	0	0	0	1	0	2	4	Mild	Pleased
10	Female	Positive	Positive	Mild	Moderate	2	2	2	1	0	2	3	12	Moderate	Mixed
10	Female	Negative	Negative	No infection	No infection	0	1	1	0	0	1	2	5	Mild	Pleased
15	Male	Negative	Negative	No infection	No infection	1	0	1	0	1	0	2	5	Mild	Pleased
9	Female	Negative	Negative	No infection	No infection	0	1	0	1	0	0	2	4	Mild	Pleased
10	Male	Positive	Positive	Mild	Severe	5	3	5	5	3	3	5	29	Severe	Unhappy
8	Male	Positive	Positive	Mild	Mild	2	1	1	2	0	0	2	8	Moderate	Pleased
14	Male	Negative	Negative	No infection	No infection	1	0	0	1	0	1	2	5	Mild	Pleased
10	Male	Negative	Negative	No infection	No infection	0	0	0	0	1	0	2	3	Mild	Delighted
14	Male	Positive	Positive	Mild	Mild	1	1	1	1	0	1	2	7	Mild	Mostly satisfied
11	Male	Positive	Positive	Mild	Severe	5	2	3	3	5	3	4	25	Severe	Unhappy
14	Male	Negative	Negative	No infection	No infection	1	1	0	1	0	0	2	5	Mild	Pleased
10	Male	Negative	Positive	No infection	Mild	0	0	1	0	0	1	2	4	Mild	Delighted
10	Male	Negative	Negative	No infection	No infection	0	1	0	1	1	1	2	6	Mild	Pleased
7	Male	Positive	Positive	Mild	Mild	1	0	0	1	0	0	2	4	Mild	Pleased
21	Male	Positive	Positive	Mild	Severe	5	3	5	3	2	3	5	26	Severe	Unhappy
12	Male	Negative	Negative	No infection	No infection	0	1	1	1	0	1	2	6	Mild	Pleased
10	Female	Positive	Positive	Mild	Severe	2	2	5	4	2	3	3	21	Severe	Unhappy
8	Female	Negative	Negative	No infection	No infection	1	0	1	1	1	1	2	7	Mild	Pleased
14	Female	Negative	Negative	No infection	No infection	0	1	0	1	0	1	2	5	Mild	Mostly satisfied
8	Male	Negative	Negative	No infection	No infection	0	0	2	1	1	1	2	7	Mild	Pleased
11	Female	Positive	Positive	Mild	Mild	1	0	1	1	0	0	2	5	Mild	Pleased
12	Female	Negative	Negative	No infection	No infection	1	1	0	1	1	1	2	7	Mild	Mostly satisfied
7	Male	Positive	Positive	Moderate	Severe	5	3	5	4	5	5	5	32	Severe	Unhappy
9	Male	Negative	Negative	No infection	No infection	1	0	1	0	0	1	2	5	Mild	Pleased
9	Female	Negative	Negative	No infection	No infection	1	0	0	0	1	0	2	4	Mild	Pleased
11	Female	Positive	Positive	Mild	Severe	3	5	5	4	5	5	5	32	Severe	Unhappy
8	Female	Negative	Negative	No infection	No infection	0	0	1	0	1	0	2	4	Mild	Pleased
8	Male	Negative	Negative	No infection	No infection	1	0	0	0	1	1	2	5	Mild	Mostly satisfied
9	Male	Positive	Positive	Mild	Severe	3	3	3	2	2	3	5	21	Severe	Unhappy
8	Male	Negative	Negative	No infection	No infection	1	0	1	1	0	1	2	6	Mild	Mostly satisfied
9	Male	Negative	Negative	No infection	No infection	1	0	1	0	0	0	2	4	Mild	Pleased
8	Female	Positive	Positive	Mild	Mild	1	1	3	2	2	3	3	15	Moderate	Mixed
8	Female	Negative	Negative	No infection	No infection	1	0	0	1	0	0	2	4	Mild	Pleased
12	Male	Positive	Positive	Mild	Mild	2	2	1	0	2	3	3	13	Moderate	Mixed
10	Female	Negative	Negative	No infection	No infection	1	0	0	0	1	0	2	4	Mild	Pleased
16	Female	Positive	Positive	Mild	Severe	5	1	4	3	5	5	5	28	Severe	Unhappy
23	Female	Positive	Positive	Mild	Moderate	4	0	2	2	2	2	3	15	Moderate	Mixed
40	Male	Positive	Positive	Mild	Moderate	3	1	3	2	2	2	2	15	Moderate	Mixed
12	Male	Positive	Positive	Mild	Severe	5	3	3	5	5	5	4	30	Severe	Unhappy
8	Female	Negative	Negative	No infection	No infection	1	0	1	1	0	1	2	6	Mild	Pleased
7	Male	Negative	Positive	No infection	Mild	1	1	0	0	0	1	2	5	Mild	Delighted
23	Male	Negative	Negative	No infection	No infection	1	0	1	1	0	1	2	6	Mild	Pleased
30	Male	Negative	Negative	No infection	No infection	1	0	1	1	0	1	2	6	Mild	Pleased
38	Male	Positive	Positive	Mild	Mild	2	1	2	0	2	2	3	12	Moderate	Mixed
14	Male	Positive	Positive	Mild	Mild	2	1	1	0	1	1	2	8	Moderate	Pleased
5	Female	Negative	Negative	No infection	No infection	1	0	1	0	1	0	2	5	Mild	Pleased
8	Female	Positive	Positive	Mild	Mild	2	1	2	1	2	0	2	10	Moderate	Pleased
10	Female	Negative	Negative	No infection	No infection	1	0	0	0	1	1	2	5	Mild	Pleased
12	Female	Positive	Positive	Mild	Mild	3	2	2	1	2	3	2	15	Moderate	Mixed
9	Female	Negative	Negative	No infection	No infection	0	0	0	0	0	1	2	3	Mild	Pleased
9	Female	Negative	Negative	No infection	No infection	1	0	1	0	0	0	2	4	Mild	Pleased
13	Female	Positive	Positive	Mild	Severe	5	3	3	0	2	3	3	19	Moderate	Unhappy
11	Male	Positive	Positive	Mild	Mild	1	1	1	1	2	1	2	9	Moderate	Mostly satisfied
12	Male	Positive	Positive	Mild	Severe	5	3	4	3	4	5	4	28	Severe	Unhappy
11	Male	Positive	Positive	Mild	Mild	2	1	2	1	0	1	2	9	Moderate	Pleased
10	Female	Negative	Negative	No infection	No infection	1	0	1	0	1	0	1	4	Mild	Pleased
7	Female	Positive	Positive	Mild	Mild	1	1	2	1	1	1	2	9	Moderate	Mostly satisfied
6	Male	Negative	Negative	No infection	No infection	1	0	0	0	1	0	1	3	Mild	Pleased
5	Male	Negative	Negative	No infection	No infection	0	1	0	0	1	0	1	3	Mild	Delighted
6	Female	Positive	Positive	Mild	Severe	5	3	3	4	2	3	4	24	Severe	Unhappy
8	Female	Positive	Positive	Mild	Severe	5	4	2	4	1	5	4	25	Severe	Unhappy
6	Female	Negative	Negative	No infection	No infection	1	0	1	1	0	1	1	5	Mild	Mostly satisfied
9	Male	Positive	Positive	Mild	Mild	1	1	1	0	1	0	0	4	Mild	Mostly satisfied
6	Female	Negative	Negative	No infection	No infection	1	0	0	1	0	1	2	5	Mild	Mostly satisfied
6	Male	Negative	Negative	No infection	No infection	0	1	0	1	1	0	1	4	Mild	Pleased
6	Female	Positive	Positive	Mild	Severe	3	4	4	4	3	3	3	24	Severe	Mixed
6	Male	Positive	Positive	Mild	Severe	5	5	4	4	2	4	5	29	Severe	Unhappy
5	Male	Negative	Negative	No infection	No infection	1	0	1	0	1	0	1	4	Mild	Mostly satisfied
5	Male	Positive	Positive	Mild	Mild	0	1	1	0	1	1	2	6	Mild	Mostly satisfied
6	Male	Positive	Positive	Mild	Moderate	2	1	2	1	0	2	3	11	Moderate	Mixed
5	Female	Negative	Negative	No infection	No infection	1	1	0	0	1	0	1	4	Mild	Mostly satisfied
6	Male	Negative	Negative	No infection	No infection	1	0	0	0	1	1	2	5	Mild	Pleased
5	Male	Negative	Negative	No infection	No infection	1	0	0	1	1	0	2	5	Mild	Pleased
6	Male	Positive	Positive	Mild	Mild	1	1	1	0	1	1	2	7	Mild	Pleased
7	Male	Negative	Negative	No infection	No infection	0	0	1	0	0	1	1	3	Mild	Mostly satisfied
7	Male	Positive	Positive	Mild	Mild	2	2	1	2	2	2	2	13	Moderate	Mostly satisfied
7	Female	Negative	Negative	No infection	No infection	1	0	1	1	0	1	2	6	Mild	Mostly satisfied
10	Male	Positive	Positive	Mild	Mild	0	1	2	1	1	1	1	7	Mild	Mostly satisfied
8	Male	Negative	Negative	No infection	No infection	1	1	1	0	0	0	2	5	Mild	Mostly satisfied
9	Female	Negative	Negative	No infection	No infection	1	1	0	0	0	0	2	4	Mild	Pleased
6	Male	Positive	Positive	Mild	Mild	2	2	2	1	1	2	3	13	Moderate	Mixed
9	Female	Positive	Positive	Mild	Severe	4	1	3	3	3	3	4	21	Severe	Unhappy
5	Male	Negative	Negative	No infection	No infection	1	0	0	0	1	1	1	4	Mild	Mostly satisfied
6	Male	Negative	Negative	No infection	No infection	1	0	1	0	0	0	2	4	Mild	Pleased
5	Male	Positive	Positive	Mild	Mild	2	1	2	1	1	2	1	10	Moderate	Pleased
5	Male	Positive	Positive	Mild	Mild	1	0	1	1	1	1	2	7	Mild	Mostly satisfied
11	Male	Negative	Negative	No infection	No infection	0	1	1	0	1	0	1	4	Mild	Pleased
12	Male	Positive	Positive	Mild	Mild	0	1	1	1	2	2	2	9	Moderate	Pleased
12	Male	Negative	Negative	No infection	No infection	0	0	1	0	0	1	2	4	Mild	Mixed
6	Female	Negative	Negative	No infection	No infection	1	1	0	1	0	1	2	6	Mild	Pleased
14	Male	Positive	Positive	Mild	Severe	4	3	4	3	3	4	5	26	Severe	Unhappy
12	Male	Positive	Positive	Mild	Severe	4	2	4	3	4	4	4	25	Severe	Unhappy
14	Female	Negative	Positive	No infection	Mild	1	0	1	1	1	1	1	6	Mild	Mostly satisfied
14	Female	Negative	Negative	No infection	No infection	0	1	0	0	0	1	2	4	Mild	Pleased
15	Female	Negative	Negative	No infection	No infection	1	1	0	1	0	1	2	6	Mild	Mostly satisfied
15	Male	Positive	Positive	Mild	Severe	4	4	4	3	3	5	3	26	Severe	Unhappy
17	Male	Positive	Positive	Mild	Moderate	3	2	4	2	2	3	3	19	Moderate	Mixed
19	Male	Positive	Positive	Mild	Moderate	3	2	3	2	3	3	3	19	Moderate	Mixed
14	Female	Positive	Positive	Mild	Mild	0	1	1	1	1	2	2	8	Moderate	Mostly satisfied
10	Female	Negative	Negative	No infection	No infection	1	1	0	1	0	2	1	6	Mild	Mostly satisfied
65	Male	Positive	Positive	Moderate	Severe	4	3	3	3	2	2	3	20	Severe	Mixed
9	Female	Negative	Negative	No infection	No infection	0	0	1	0	1	2	1	5	Mild	Pleased
12	Female	Negative	Negative	No infection	No infection	0	0	1	0	0	1	2	4	Mild	Pleased
14	Female	Positive	Positive	Mild	Mild	1	0	0	0	1	2	1	5	Mild	Mostly satisfied
14	Male	Positive	Positive	Mild	Severe	5	2	5	5	2	5	3	27	Severe	Unhappy
11	Male	Negative	Negative	No infection	No infection	1	0	0	1	0	1	1	4	Mild	Mostly satisfied
10	Female	Positive	Positive	Mild	Mild	1	1	1	0	1	1	2	7	Mild	Pleased
13	Female	Negative	Negative	No infection	No infection	0	0	0	1	0	0	1	2	Mild	Mostly satisfied
14	Male	Negative	Positive	No infection	Mild	2	1	0	1	0	1	1	6	Mild	Pleased
9	Male	Positive	Positive	Mild	Mild	2	2	1	0	1	2	2	10	Moderate	Pleased
8	Male	Negative	Negative	No infection	No infection	1	0	1	0	1	1	3	7	Mild	Pleased
15	Female	Positive	Positive	Mild	Severe	5	3	5	5	3	4	4	29	Severe	Unhappy
13	Female	Positive	Positive	Mild	Moderate	5	3	3	4	1	5	3	24	Severe	Unhappy
12	Female	Positive	Positive	Mild	Moderate	2	2	2	1	1	3	1	12	Moderate	Mostly satisfied
34	Female	Negative	Negative	No infection	No infection	0	0	1	0	0	1	1	3	Mild	Pleased
16	Female	Positive	Positive	Mild	Severe	5	5	5	5	3	5	4	32	Severe	Unhappy
15	Female	Positive	Positive	Mild	Mild	2	0	2	2	1	2	2	11	Moderate	Mostly satisfied
13	Female	Positive	Positive	Moderate	Severe	5	4	5	5	4	5	4	32	Severe	Unhappy
10	Male	Positive	Positive	Mild	Mild	1	0	1	1	1	2	1	7	Mild	Mostly satisfied
17	Female	Positive	Positive	Mild	Severe	5	5	4	5	2	3	4	28	Severe	Unhappy
11	Male	Positive	Positive	Mild	Moderate	3	0	3	2	2	2	3	15	Moderate	Mixed
15	Male	Positive	Positive	Mild	Severe	5	4	4	3	2	5	4	27	Severe	Unhappy
5	Female	Negative	Negative	No infection	No infection	0	1	0	1	0	0	2	4	Mild	Mostly satisfied
15	Male	Positive	Positive	Mild	Mild	2	2	2	2	1	2	2	13	Moderate	Pleased
5	Female	Positive	Positive	Mild	Mild	1	1	2	2	2	0	1	9	Moderate	Pleased
18	Male	Positive	Positive	Mild	Severe	5	5	4	5	4	5	3	31	Severe	Unhappy
10	Female	Positive	Positive	Mild	Mild	2	1	1	3	2	2	2	13	Moderate	Mostly satisfied
15	Female	Negative	Negative	No infection	No infection	1	0	1	1	0	1	2	6	Mild	Pleased
14	Female	Positive	Positive	Mild	Moderate	3	2	3	3	2	3	3	19	Moderate	Mixed
14	Male	Positive	Positive	Moderate	Severe	5	5	4	5	4	5	4	32	Severe	Unhappy
60	Female	Positive	Positive	Mild	Mild	3	3	2	1	3	2	2	16	Moderate	Mostly satisfied
24	Female	Negative	Negative	No infection	No infection	1	2	2	3	1	1	0	10	Moderate	Pleased
